# Supplementary material for: Discovery of RUVBL1 as a Target of the Marine Alkaloid Caulerpin via MS-Based Functional Proteomics
Source: Mar Drugs. 2026 Jan 10;24(1):37. doi: 10.3390/md24010037 (PMC12842763; doi:10.3390/md24010037)
Supplement: Supplementary file 1 [file marinedrugs-24-00037-s001.zip]

Archive with 1 entries (1 files):
- marinedrugs-3987638-supplementary.pdf
